# Supplementary material for: A Pseudomonas aeruginosa endolytic muramidase targets cell-wall peptidoglycan in bacterial competition
Source: J Biol Chem. 2025 Aug 28;301(10):110642. doi: 10.1016/j.jbc.2025.110642 (PMC12494544; doi:10.1016/j.jbc.2025.110642)
Supplement: Resource data for figures [file mmc1.xlsx]

## Sheet: Sheet1
Resource data for Figure 2C. Enzymatic activity quantification using the EnzChek Lysozyme Assay Kit. PseM lytic activity was compared to positive controls (egg lysozyme, T6SS effector Tse1) and negative control (molybdate-binding protein ModA). Data shown are three replicates.
	Time (min)	Lysozyme			PseM			Tse1			ModA			Control
	0	33.354	32.943	29.513	24.335	24.362	24.376	20.661	20.835	20.243	21.045	20.737	21.424	22.898	23.158	23.608
	5	43.823	42.923	41.624	30.332	29.864	28.754	22.655	23.643	21.564	22.143	21.856	22.557	24.221	24.313	25.033
	10	57.723	53.054	49.234	34.035	36.394	36.824	25.537	26.557	24.634	21.342	21.044	21.579	22.589	24.193	25.111
	15	61.645	61.643	59.434	41.134	43.747	45.643	27.42	28.689	26.046	21.423	21.124	21.746	22.507	23.207	23.998
	20	74.132	67.369	62.676	49.432	46.841	47.823	29.76	28.998	30.343	21.535	20.553	22.605	23.635	24.885	26.395
	25	76.232	74.256	71.743	53.243	54.146	54.735	32.971	30.754	32.437	19.868	19.293	20.578	23.336	24.001	24.779
	30	79.832	80.043	77.635	59.833	58.309	57.062	33.996	31.743	34.956	20.591	20.393	20.725	22.873	23.029	23.123
	35	84.213	80.545	78.123	61.745	62.359	61.943	35.544	34.364	36.756	21.401	21.032	21.903	21.198	22.588	23.958
	40	87.043	84.584	80.032	64.153	65.342	66.632	36.789	33.437	40.545	21.033	20.476	22.411	21.002	22.086	23.002
	45	88.246	86.045	84.034	67.356	67.301	67.834	38.981	38.643	36.765	21.799	21.245	22.468	20.321	21.639	22.935
	50	88.121	87.013	86.123	69.578	69.865	70.231	38.197	38.163	38.265	22.106	21.878	22.408	21.012	21.327	21.607
	55	89.823	88.965	88.232	69.897	71.274	72.645	39.045	39.065	38.947	22.236	22.043	22.411	19.746	20.612	22.242
	60	92.234	89.023	85.245	75.023	74.087	70.863	38.518	37.376	39.834	21.753	21.497	21.942	19.768	20.318	21.121
	65	95.353	89.704	84.623	77.635	74.367	71.242	37.947	36.935	38.123	21.006	19.766	22.386	20.004	20.224	20.443
	70	88.423	88.905	87.034	75.245	74.971	74.576	37.815	38.684	36.954	21.289	20.875	21.707	18.315	19.703	21.213
	75	90.585	89.053	88.123	76.514	75.348	74.254	35.669	35.235	41.354	20.654	19.782	21.823	19.645	19.245	20.145
	80	90.345	89.134	87.243	75.852	76.396	77.145	34.944	35.001	38.832	20.622	20.473	20.873	19.341	20.011	20.697
	85	90.659	90.564	86.424	74.724	76.578	77.356	34.223	34.842	36.568	20.134	18.79	21.456	19.354	19.674	19.997
	90	91.504	88.304	84.644	75.064	75.475	76.755	33.789	34.97	32.356	19.553	18.493	20.683	17.391	18.941	20.341
Resource data for Figure 5E. The peptidoglycans hydrolytic activity of PseM and PseMM were detected by fluorescence method using the EnzChek Lysozyme Assay Kit. Data shown are three replicates.
	Time (min)	Control			Lysozyme			PseM			PseMM
	0	20.939	19.543	22.344	22.104	21.001	20.013	25.134	21.997	23.964	22.604	23.055	25.103
	5	18.295	17.352	22.043	23.585	23.021	22.486	26.375	24.467	25.129	21.745	23.026	24.543
	10	17.986	17.243	20.893	29.768	28.677	27.643	27.342	25.153	26.576	22.834	23.576	24.284
	15	19.129	17.243	21.132	35.727	34.786	33.789	28.403	26.889	27.672	22.393	23.354	24.297
	20	19.356	17.464	21.335	43.086	41.364	40.468	31.353	29.347	30.342	22.553	23.54	24.186
	25	18.892	17.442	20.496	50.356	48.742	48.056	33.664	32.186	32.879	22.796	23.589	24.342
	30	19.202	17.598	20.225	58.365	56.376	55.254	36.196	35.493	35.898	22.642	23.876	25.096
	35	18.944	18.013	20.042	63.565	62.103	60.834	40.042	39.344	39.874	23.278	24.735	25.587
	40	20.325	19.132	21.324	68.731	67.165	65.467	44.926	42.752	43.895	24.064	25.152	26.242
	45	20.105	18.967	20.984	73.234	71.356	69.558	48.645	45.354	46.892	24.958	25.879	26.864
	50	19.986	19.038	20.643	76.694	75.135	73.687	57.866	49.524	53.508	25.378	26.073	27.242
	55	19.879	18.992	20.763	80.132	78.364	76.632	60.446	51.785	56.115	25.589	26.783	28.085
	60	19.893	19.154	20.324	82.024	80.254	78.453	61.835	55.467	58.684	26.098	26.99	27.794
	65	19.687	18.985	20.485	84.924	82.886	80.844	64.027	57.553	60.789	25.364	26.176	27.217
	70	19.766	19.252	20.324	85.076	83.021	81.157	65.374	59.764	62.576	25.924	26.894	27.752
	75	19.596	18.802	20.352	85.232	83.162	81.204	67.098	61.242	64.146	26.021	26.821	27.674
	80	19.473	18.677	20.156	85.785	83.76	81.735	69.863	63.654	66.796	26.844	27.511	28.385
	85	19.162	18.435	19.794	86.395	84.585	82.338	70.742	65.564	68.199	27.116	27.666	28.224
	90	19.022	18.574	19.653	86.403	84.758	82.453	71.953	67.365	69.643	27.634	28.128	28.753
Resource data for Figure 6A-D. Interspecies competition assays between the indicated P. aeruginosa and competitor species: E. coli (A), Y. pseudotuberculosis (Yptb) (B), S. aureus (C), and B. subtilis (D). Competitor strains were co-cultured with P. aeruginosa strains for 24 h. Colony-forming unit (CFU) ratios (Competitor vs. P. aeruginosa) were calculated from initial and final timepoints. Data …
	Figure 6A									Figure 6B									Figure 6C									Figure 6D
	CFU Rate		Initial			Final				CFU Rate		Initial			Final				CFU Rate		Initial			Final				CFU Rate		Initial			Final
	ΔretS/EV		0.787	1.024	1.441	1.113	1.054	1.677		ΔretS/EV		1	0.75	1.254	1.121	1.22	2.573		PAO1		1.04667	1.256	0.697778	0.897143	0.951515	0.8453		PAO1		0.985714	0.8625	1.15	1.07812	1.01471	0.9464
	ΔretSΔpseM/EV		0.743	1.313	0.998	9.343	10.419	12.635		ΔretSΔpseM/EV		0.964	1.034	0.997	11.913	13.643	10.352		ΔretS		0.962593	1.0396	1.0453	0.928214	0.742571	0.8345		ΔretS		0.975	0.78	1.3	0.928571	1.3	0.9467
	ΔretSΔpseM/p-pseM		0.843	1.411	1.122	2.316	3.234	3.643		ΔretSΔpseM/p-pseM		1.278	1.018	1.213	2.746	2.642	1.232		ΔretSΔpseM		0.702857	1.23	1.06957	0.702857	1.06957	0.8543		ΔretSΔpseM		1.18667	0.791111	1.01714	1.1125	0.912821	1.0241
	ΔretSΔpseM/p-pseMM		1.024	1.345	0.896	10.456	9.553	13.356		ΔretSΔpseM/p-pseMM		1.216	1.23	1.016	12.698	12.433	13.245
Resource data for Figure S1B. Growth curves of E. coli BL21(DE3) pLysS producing PseM (with IPTG concentrations indicated in parentheses) cultured in LB broth. The control group represents cultures without IPTG induction. Data shown are two replicates.
	Time (h)	Vector (Control)		PseM(Control)		PseM(0.04 mM)		PseM(0.20 mM)		PseM(1.00 mM)
	0	0.12	0.14	0.12	0.14	0.12	0.14	0.12	0.14	0.12	0.14
	2	0.47	0.45	0.47	0.45	0.58	0.45	0.47	0.35	0.47	0.56
	4	2.02	1.89	1.74	1.67	1.24	1.46	1.32	1.23	0.75	0.87
	6	3.01	2.79	2.9	2.69	2.56	2.42	1.49	1.21	0.26	0.32
	8	3.4	3.14	3.14	3.05	2.78	2.85	1.5	1.35	0.24	0.23
	10	3.18	3.56	3.25	3.35	2.65	2.75	1.37	1.36	0.16	0.15
Resource data for Figure S1C. Growth curves of E. coli BL21 (DE3) pLysS strains harboring an empty vector (Control), full-length PseM (PseM), PseM lacking the signal peptide (PseMΔSS), or PelB-fused PseMSS (PelB-PseMΔSS) in LB broth under uninduced (-) and induced (+) conditions with 1.0 mM IPTG. Data shown are two replicates.
	Time (h)	Control				PseM				PseMΔSS				PelB-PseMΔSS
	Induced	-	-	+	+	-	-	+	+	-	-	+	+	-	-	+	+
	0	0.12	0.14	0.12	0.14	0.12	0.14	0.12	0.13	0.12	0.14	0.12	0.14	0.12	0.14	0.12	0.13
	2	0.47	0.45	0.54	0.32	0.59	0.46	0.57	0.56	0.42	0.34	0.54	0.53	0.57	0.67	0.47	0.56
	4	2.02	1.89	2.26	1.78	2.68	2.45	2.68	2.59	1.72	1.65	0.74	0.78	2.17	1.789	0.77	0.79
	6	3.01	2.79	2.93	3.12	3.41	3.02	3.41	3.39	2.51	2.45	0.67	0.74	2.81	2.45	0.55	0.57
	8	3.4	3.14	3.29	3.23	3.92	3.67	3.97	3.85	2.72	2.87	0.15	0.24	3.54	3.14	0.24	0.18
	10	3.68	3.56	3.87	3.67	4.07	3.89	4.02	4.12	3.18	3.03	0.13	0.18	3.86	3.53	0.19	0.16
Resource data for Figure S5B. Zinc-dependent enzymatic activity. Lytic activity against peptidoglycan was quantified fluorometrically using the EnzChek Lysozyme Assay Kit. Experimental groups: PseM alone, PseM + 10 μM zinc chelator TPEN (N, N, N’, N’-Tetrakis (2 pyridylmethyl) ethylenediamine), and PseM + TPEN + 10 μM Zn²⁺. Data shown are three replicates.
	Time (min)	Control			PseM
					Control			TPEN			TPEN+Zn2+
	0	21.542	23.094	22.352	23.001	23.213	23.012	22.574	22.77	22.789	23.761	23.656	23.845
	5	22.231	22.667	22.433	25.292	25.383	25.354	22.476	22.664	22.767	25.588	25.486	25.706
	10	21.813	23.123	22.477	28.704	28.831	28.785	24.443	24.67	24.989	26.876	26.643	27.442
	15	21.987	23.295	22.687	32.206	32.356	32.289	26.336	26.687	26.964	28.766	28.142	29.142
	20	22.564	23.032	22.768	35.989	36.222	36.016	27.882	28.298	28.742	30.879	30.298	31.356
	25	22.745	23.212	22.988	38.603	38.825	38.781	29.597	30.242	30.825	33.452	33.103	33.778
	30	22.853	23.971	23.463	40.493	40.74	40.661	31.597	32.065	32.567	35.478	35.102	35.924
	35	23.526	23.789	23.675	43.205	43.474	43.332	32.889	33.289	33.679	37.844	37.035	38.852
	40	23.343	23.881	23.675	45.806	46.01	45.981	34.478	34.878	35.023	39.772	39.435	40.304
	45	23.243	24.592	23.978	49.003	49.854	49.376	36.405	36.562	36.679	41.828	41.353	42.388
	50	23.658	24.555	24.132	51.478	52.433	51.932	37.132	37.376	37.598	42.982	41.944	43.275
	55	23.645	24.567	24.134	52.932	53.596	53.232	37.912	38.363	38.799	43.953	43.304	44.632
	60	23.989	25.023	24.453	54.712	55.863	55.222	39.021	39.287	39.836	45.463	45.114	45.642
	65	24.342	24.607	24.474	55.575	57.223	56.364	40.389	40.442	40.502	46.76	46.112	46.853
	70	24.321	24.756	24.564	55.365	57.844	56.689	41.234	41.366	41.446	48.089	47.675	48.544
	75	24.234	24.739	24.456	56.612	58.795	57.343	41.153	42.265	43.213	48.876	48.224	49.445
	80	24.221	25.323	24.776	56.978	58.954	57.985	41.846	42.971	43.991	50.289	49.543	50.978
	85	24.113	25.131	24.655	57.243	59.334	58.363	41.865	43.461	44.986	52.465	51.596	53.254
	90	23.997	25.103	24.564	56.234	60.945	58.689	42.755	44.217	45.632	52.593	51.163	54.024
